# Supplementary material for: Antifungal activities of Equol against Candida albicans in vitro and in vivo
Source: Virulence. 2024 Sep 12;15(1):2404256. doi: 10.1080/21505594.2024.2404256 (PMC11409501; doi:10.1080/21505594.2024.2404256)
Supplement: Supplemental Material [file KVIR_A_2404256_SM1353.zip]

Archive with 3 entries (3 files):
- Supplementary Fig 1.tif
- Supplementary Fig 2.tif
- supplementary table _clean copy.docx
